# Supplementary material for: Immunogenicity and Safety Following 1 Dose of AS01E-Adjuvanted Respiratory Syncytial Virus Prefusion F Protein Vaccine in Older Adults: A Phase 3 Trial
Source: J Infect Dis. 2023 Dec 14;230(1):e102–10. doi: 10.1093/infdis/jiad546 (PMC11272088; doi:10.1093/infdis/jiad546)
Supplement: jiad546_Supplementary_Data [file jiad546_supplementary_data.zip]

Archive with 5 entries (5 files):
- Supplementary_methods.docx
- Supplementary_table_1.docx
- Supplementary_table_2.docx
- Supplementary_table_3.docx
- Supplementary_table_4.docx
